# Supplementary material for: Immunomodulatory Effects of Curcumin on CAR T-Cell Therapy
Source: Antioxidants (Basel). 2025 Apr 10;14(4):454. doi: 10.3390/antiox14040454 (PMC12024323; doi:10.3390/antiox14040454)
Supplement: Supplementary file 1 [file antioxidants-14-00454-s001.zip]

Archive with 1 entries (1 files):
- antioxidants-3534508-supplementary.pdf
